# Supplementary material for: The Role of Ferroptosis and Cuproptosis in Curcumin against Hepatocellular Carcinoma
Source: Molecules. 2023 Feb 8;28(4):1623. doi: 10.3390/molecules28041623 (PMC9964324; doi:10.3390/molecules28041623)
Supplement: Supplementary file 1 [file molecules-28-01623-s001.zip]

Archive with 4 entries (4 files):
- Table S1.pdf
- Table S2.pdf
- Table S3.pdf
- Figure S1.pdf
